# Supplementary material for: The National Implementation of a Community Pharmacy Antimicrobial Stewardship Intervention (PAMSI) through the English Pharmacy Quality Scheme 2020 to 2022
Source: Antibiotics (Basel). 2023 Apr 21;12(4):793. doi: 10.3390/antibiotics12040793 (PMC10135021; doi:10.3390/antibiotics12040793)
Supplement: Supplementary file 1 [file antibiotics-12-00793-s001.zip]

Archive with 1 entries (1 files):
- antibiotics-2249008-supplementary.pdf
